# Supplementary material for: Effect of Deterpenated Origanum majorana L. Essential Oil on the Physicochemical and Biological Properties of Chitosan/β-Chitin Nanofibers Nanocomposite Films
Source: Polymers (Basel). 2021 May 7;13(9):1507. doi: 10.3390/polym13091507 (PMC8124804; doi:10.3390/polym13091507)
Supplement: Supplementary file 1 [file polymers-13-01507-s001.zip]

Archive with 1 entries (1 files):
- polymers-1204339-supplementary.pdf
